# Supplementary material for: Bluetongue in India: a systematic review and meta-analysis with emphasis on diagnosis and seroprevalence
Source: Vet Q. 2020 Sep 23;40(1):229–42. doi: 10.1080/01652176.2020.1810356 (PMC7534259; doi:10.1080/01652176.2020.1810356)
Supplement: Supplemental Material [file TVEQ_A_1810356_SM0983.xlsx]

## Sheet: Included _Studies
List of included studies in BT meta-analysis
S. No	Author	Year	State	Species	Region
1	Arshdeep et al., 2009	2009	Jammu and Kashmir	Goat, Sheep	North Zone
2	Arun et al., 2014	2014	Kerala	Goat, Sheep	South Zone
3	Aruni et al., 2006	2006	Tamilnadu	Sheep	South Zone
4	Audarya et al., 2004	2004	Maharashtra	Cattle, Buffalo	West Zone
5	Audarya et al., 2015	2015	Delhi	Goat	North Zone
6	Ayanur et al., 2016	2016	Rajasthan , Uttar Pradesh, Karnataka	Sheep, Cattle	West Zone
7	Bagherwal, 2010	2010	Madhya Pradesh	Sheep, Goat	Central Zone
8	Barbuddhe et al., 2005	2005	Goa	Goat	West Zone
9	Bhanuprakash et al., 2007	2007	Uttar Pradesh	Sheep	North Zone
10	Bhanuprakash et al., 2008	2008	Maharashtra , J&K, Gujarat, Rajasthan, Uttar Pradesh	Sheep	West Zone
11	Bhoyar et al.,2004	2004	Karnataka	Sheep, Goat, Cattle, Buffalo	South Zone
12	Bitew et al., 2013	2013	Uttar Pradesh	Goat, Sheep	North Zone
13	Chandel et al., 2004	2004	Gujarat	Goat, Cattle, Buffalo, Camel	West Zone
14	Chandel et al., 2005	2005	Gujarat	Sheep	West Zone
15	Chandel et al.,2003	2003	Gujarat	Camel	West Zone
16	Chauhan et al., 2004	2004	Gujarat	Goat, Sheep, Cattle, Buffalo, Camel	West Zone
17	Chauhan et al., 2016	2016	Gujarat	Sheep	West Zone
18	Dadawala et al., 2016	2016	Gujarat	Goat	West Zone
19	De et al., 2009	2009	West Bengal	Goat	East Zone
20	De et al., 2018	2018	Tripura	Goat	North east Zone
21	Deshmukh, 2011	2011	Maharashtra	Sheep, Goat, Cattle, Buffalo	West Zone
22	Deshmukh, 2012	2012	Maharashtra	Sheep, Goat, Cattle, Buffalo	West Zone
23	Didugu et al.,2015	2015	Andhra Pradesh	Sheep, Goat	South Zone
24	Doddamani and Haribabu, 2006	2006	Karnataka	Sheep, Goat	South Zone
25	Gandhale et al., 2010	2010	Uttarakhand	Sheep	North Zone
26	Halder et al., 2016	2016	West Bengal	Sheep, Goat	East Zone
27	Hota et al., 2016	2016	Orissa	Goat	East Zone
28	Ingle et al., 2008	2008	Maharashtra	Goat	West Zone
29	Jayakar 2006	2006	Andhra Pradesh	Sheep, Goat, Cattle, Buffalo	South Zone
30	Joarder et al., 2013	2013	Assam	Sheep, Goat	North east Zone
31	Joarder et al., 2014	2014	Orissa	Sheep, Goat	East Zone
32	Joarder et al., 2015	2015	Nagaland	Mithun	North east Zone
33	Joarder et al., 2016	2016	Tripura	Cattle	North east Zone
34	Kadam 2012	2012	Maharashtra	Goat	West Zone
35	Kakker et al., 2002	2002	Haryana, HP, Punjab, Rajasthan	Cattle	North Zone
36	Kale et al., 2002	2002	Maharashtra	Cattle, Buffalo	West Zone
37	Karam et al., 2018	2018	Meghalaya	Goat	North east Zone
38	Kazi et al., 2013	2013	Maharashtra	Sheep	West Zone
39	Khimania et al ., 2013	2013	Gujarat	Camel	West Zone
40	Krishnamohan Reddy et al., 2008	2008	Tamilnadu	Goat, Cattle	South Zone
41	Maan et al., 2017	2017	Haryana	Cattle, Buffalo	North Zone
42	Malik et al.,2010	2010	Madhya Pradesh	Sheep, Goat	Central Zone
43	Malmurugan et al., 2008	2008	Tamilnadu	Sheep	South Zone
44	Mane 2007	2007	Maharashtra	Sheep, Goat	West Zone
45	Mondal et al., 2009	2009	Uttar Pradesh	Goat	North Zone
46	Mondal et al., 2013	2013	Uttarakhand	Goat	North Zone
47	Nandi et al., 2005	2005	Gujarat	Sheep	West Zone
48	Nongdhar et al., 2017	2017	Meghalaya	Sheep, Goat	North east Zone
49	Panda et al., 2011	2011	West Bengal	Goat, Sheep, Cattle	East Zone
50	Pankaj kumar et al.,2018	2018	Bihar	Goat	East Zone
51	Pany et al .,2018	2018	Orissa	Sheep, Goat	East Zone
52	Pany et al., 2016	2016	Orissa	Goat	East Zone
53	Patel et al., 2007	2007	Gujarat	Buffalo	West Zone
54	Patel et al.,2017	2017	Gujarat	Sheep, Goat, Cattle, Buffalo, Camel	West Zone
55	Prabhakar et al ., 2005	2005	Tamilnadu	Sheep, Goat	South Zone
56	Rajkhowa et al., 2008	2008	Assam	Mithun	North east Zone
57	Ramudamu et al., 2017	2017	Sikkim	Cattle, Goat	North east Zone
58	Raut et al., 2013	2013	Maharashtra	Cattle, Buffalo	West Zone
59	Ravishankar et al., 2005	2005	Kerala	Sheep, Goat	South Zone
60	Selvaraju et al., 2013	2013	Tamilnadu	Sheep	South Zone
61	Shah et al., 2017	2017	Gujarat	Camel	West Zone
62	Shringi& Shringi 2005	2005	Rajasthan	Sheep, Goat	West Zone
63	Sikrodia et al., 2012	2012	Madhya Pradesh	Sheep, Goat, Cattle, Buffalo	Central Zone
64	Sonawane et al., 2007	2007	Rajasthan	Sheep, Goat	West Zone
65	Sonowal, 2010	2010	Madhya Pradesh	Sheep	Central Zone
66	Sunilkumar et al., 2005	2005	Kerala	Cattle	South Zone
67	Tigga et al., 2015	2015	Jharkhand	Sheep, Goat	East Zone
68	Varsha, 2014	2014	Madhya Pradesh	Sheep, Goat, Cattle, Buffalo	Central Zone
69	Wagmare 2005	2005	Maharashtra	Sheep, Goat, Cattle, Buffalo	West Zone
70	Dayakar et al.,2001	2001	Andhra Pradesh	Cattle	South Zone
71	Malik et al.,2002	2002	Rajasthan	Camel	West Zone

## Sheet: Excluded studies_BT
List of excluded studies in BT meta-analysis
Author	Year	Title	Reason for exclusion
Balam et al	2011	Studies of the Antigenic relationships between Bluetongue virus serotypes 2, 9 & 15 isolated in Andhra Pradesh, India	Study on Antigenic relationship
Biswas et al	2015	Segment-2 sequencing and cross-neutralization studies confirm existence of a neutralization resistant VP2 phenotypic variant of bluetongue virus serotype 1 in India	Study on Sequencing
Prasad et al	2015	Molecular Characterization of Bluetongue Virus Serotype 16 from Andhra Pradesh, India	Study on Molecular Characterization
Dahiya et al	2004	VP2 Gene Based Phylogenetic Relationship of Indian Isolates of Bluetongue Virus Serotype 1 and Other Serotypes from Different Parts of the World	Study on Sequencing
Desai et al	2009	Sequence Analysis of the S10 Gene of Six Bluetongue Virus Isolates from India	Study on Sequencing
Sushmita et al	2012	Evidence of bluetongue virus serotype 21 (BTV-21) divergence	Study on Sequencing
Gollapalli et al	2011	Sequences of Genes Encoding Type-Specific and Group- Specific Antigens of an Indian Isolate of Bluetongue Virus Serotype 10 (BTV-10) and Implications for their Origin	Study on Sequencing
Kataria et al	2006	Sequence analysis of VP7 gene of Indian bluetongue virus serotype-23 shows its close phylogenetic relationship to Australian and Chinese serotypes	Study on Sequencing
Manjunatha et al	2010	Differenciation of indian isolates of BT virus serotype 1 from african and indian isolates based on analysis of VP5 gene	Study on Sequencing
Mann et al	2011	Full Genome Sequence of Bluetongue Virus Serotype 1 from India	Study on genome sequencing
Mann et al	2015	Genome Sequence of Bluetongue Virus Type 2 from India: Evidence for Reassortment between Outer Capsid Protein Genes	Study on genome sequencing
Mann et al	2012	Complete Genome Sequence of an Isolate of Bluetongue Virus Serotype 2, Demonstrating Circulation of a Western Topotype in Southern India	Study on genome sequencing
Mann et al	2012	The Genome Sequence of Bluetongue Virus Type 10 from India: Evidence for Circulation of a Western Topotype Vaccine Strain	Study on vaccines
Mann et al	2015	Full-Genome Sequencing as a Basis for Molecular Epidemiology Studies of Bluetongue Virus in India	Study on genome sequencing
Mann et al	2012	The Genome Sequence of Bluetongue Virus Type 2 from India: Evidence for Reassortment between Eastern and Western Topotype Field Strains	Study on genome sequencing
Minakshi et al	2012	Complete Genome Sequence of Bluetongue Virus Serotype 16 of Goat Origin from India	Study on genome sequencing
Pathak et al	2008	Prokaryotic expression of truncated VP7 of bluetongue virus (BTV) and reactivity of the purified recombinant protein with all BTV type-specific sera	Study on protein expression
Prabhakar et al	2010	Segment-2 sequence analysis and cross-neutralization studies on some Indian bluetongue viruses suggest isolates are VP2-variants of serotype 23	Study on Sequencing
Pudupakam et al	2017	Genetic characterization of the non-structural protein-3 gene of bluetongue virus serotype-2 isolate from India	Study on isolation
Ranjan et al	2016	Molecular Typing of Bluetongue Virus 16 From Karnataka State of India	Study on Molecular typing
Rao et al	2012	Genetic characterization of bluetongue virus serotype 9 isolates from India	Study on Characterization
Rao et al	2013	Isolation and Complete Genome Sequencing of Bluetongue Virus Serotype 12 from India	Study on isolation and sequencing
Rao et al	2012	Deep sequencing as a method of typing bluetongue virus isolates	Study on Sequencing
Reddy et al	2016	Molecular Typing of Bluetongue Viruses Isolated Over a Decade in South India	Study on Molecular typing
Kumar et al	2013	Evidence of Reassortment between Eastern and Western Topotype Strains of Bluetongue Virus Serotype 16 (BTV–16) from India	Study on isolation
Chand et al	2016	Full genome sequencing of the bluetongue virus-1 isolate MKD20/08/Ind from goat in India	Study on genome Sequencing
Kumar et al	2016	Full-Genome Sequence Analysis of a Reassortant Strain of Bluetongue virus Serotype 16 from Southern India	Study on genome Sequencing
Mann et al	2016	Reverse transcription loop-mediated isothermal amplification assays for rapid identification of eastern and western strains of bluetongue virus in India	Study on diagnosis
Shafiq et al	2013	Evidence of genetic reassortment between Indian isolate of bluetongue virus serotype 21 (BTV-21) and bluetongue virus serotype 16 (BTV-16)	Study on diagnosis
Chand et al	2009	A polyclonal antibody-based sandwich ELISA for the detection of bluetongue virus in cell culture and blood of sheep infected experimentally	Study on diagnosis
Bhanuprakash et al	2009	Bluetongue vaccines: the past, present and future	Study on vaccines
Pandey et al	2017	Trial of inactivated bluetongue vaccine in Bharat-Merino sheep	Study on vaccines
Ramakrishnan et al	2005	Immune response and protective efficacy in sheep immunised with hydroxylamine-inactivated bluetongue virus vaccine	Study on vaccines
Ramakrishnan et al	2006	Immune Responses and Protective Efficacy of Binary Ethylenimine (BEI)-Inactivated Bluetongue Virus Vaccines in Sheep	Study on vaccines
Reddy et al	2010	DEVELOPMENT AND EVALUATION OF INACTIVATED PENTAVALENT ADJUVANTED VACCINE FOR BLUETONGUE	Study on vaccines
Dadawala et al	2012	Isolation of Bluetongue Virus Serotype 1 from Culicoides vector Captured in Livestock Farms and Sequence Analysis of the Viral Genome Segment-2	Study on isolation and sequencing
Dadawala et al	2013	Isolation and Molecular Characterization of Bluetongue Virus 16 of Goat Origin from India	Study on isolation and sequencing
Reddy et al	2010	Isolation and confirmation of blue tongue virus serotypes in sheep.	Study on isolation
Biswas et al	2010	Isolation of bluetongue virus serotype 1 (BTV-1) from goats and its phylogenetic relationship to other BTV-1 isolates worldwide based on full-length sequence of genome segment-2	Study on isolation and sequencing
Bommineni et al	2008	Isolation of bluetongue virus serotypes 2, 9 and 15 from sheep in India	Study on isolation
Joardar et al	2009	Isolation of bluetongue virus serotypes 15 and 21 in West Bengal, India	Study on isolation
Krishnajyothi et al	2015	Isolation of Bluetongue Virus 24 fromIndia An Exotic Serotype to Australasia	Study on isolation
Niranjan babu et al	2005	Flurescence inhibition test for identification of BTV serotypes	Study on diagnosis
Ranjan et al	2017	First report of isolation of bluetongue virus 23 from culicoides peregrinus vector from india	Study on isolation
Vasudeva reddy et al	2006	Expression of major core protein gene VP7 of bluetongue virus serotype 23	Study on protein expression
Bisht et al	2011	Isolation and Molecular Characterization of Bluetongue Virus 16 of Goat Origin from India	Study on isolation
Chauhan et al	2014	Isolation of bluetongue virus serotype-1 from aborted goat foetuses	Study on isolation
Narladkar et al	2006	Integrated management of Culicoides sp. of domesticated animals	study on Culicoides
Mukhopadhyay et al	2017	A taxonomic approach to the genus Culicoides (Diptera: Ceratopogonidae) with six new records of its species from coastal-saline zone of West Bengal	study on Culicoides
Prasad et al	2017	Culicoides vectors for transmission of Arboviruses with special reference to BTV: An Indian Scenario	study on Culicoides
Halder et al	2013	Prevalence of Midges: Potent Vectors for Bluetongue Virus Infection in West Bengal, India	study on Culicoides
Harsha et al	2014	Prevalence and Age Grading of Culicoides spp. (Diptera:Ceratopogonidae), Potent Vectors of Bluetongue Disease of Farm Animals in Bikaner, Rajasthan	study on Culicoides
Dhanasekaran et al	2013	Comparative analysis of innate immune response following in vitro stimulation of sheep and goat peripheral blood mononuclear cells with bluetongue virus – serotype 23	Study on immune response
Bhattacharya et al	2007	Interaction between Bluetongue virus outer capsid protein VP2 and vimentin is necessary for virus egress	Study on protein expression
Sairaju et al	2013	Type-specific seroprevalence of bluetongue in Andhra Pradesh,India, during 2005–2009	Study on typing
Subhadra et al	2014	Comparison of bluetongue virus detection and quantitation methods in south India	Study on diagnosis
Singh et al	2017	Transcriptome analysis reveals common differential and global gene expression profiles in bluetongue virus serotype 16 (BTV-16) infected peripheral blood mononuclear cells (PBMCs) in sheep and goats	Study on immune response
Umeshappa et al	2010	Apoptosis and immuno-suppression in sheep infected with bluetongue virus serotype-23	Study on immune response
Umeshappa et al	2010	The measurement of three cytokine transcripts in naïve and sensitized ovine peripheral blood mononuclear cells following in vitro stimulation with bluetongue virus serotype-23	Study on immune response
Umeshappa et al	2011	A comparison of intradermal and intravenous inoculation of bluetongue virus serotype 23 in sheep for clinico-pathology, and viral and immune responses	Study on immune response
Umeshappa et al	2012	Bluetongue virus – 23 stimulates inducible nitric oxide synthase expression and nitric oxide production in mononuclear cells of blood and/or regional lymphoid organs	Study on immune response
Hosmani et al	2004	A Vero cell-attenuated Goatpox virus provides protection against virulent virus challenge.	Other virus
Sharma et al	1981	Bluetongue virus precipitating antibodies in dairy animals in punjab	Study on immune response
Thevasagayam et al	1996	Detection and differentiation of epizootic haemorrhagic disease of deer and bluetongue viruses by serogroup-specific sandwich ELISA	Wrong country
Bhanuprakash et al	2006	Detection of Goat pox Antibodies:Comparative Efficacy of Indirect ELISA andCounterimmunoelectrophoresis	Wrong disease
Prasad et al	1994	Isolation of bluetongue virus from sheep in Rajasthan State, India	Wrong year
Hosamani et al	2006	A bivalent vaccine against goat pox and Peste des Petits ruminants induces protective immune response in goats	Study on vaccines
Bhatnagar et al	1997	A potential vector of BTV in north western india	Wrong year Vector
Prasad.G	2000	Whither bluetongue virus research in India	Wrong year
Prasad et al	1995	Bluetongue: Indian Perspective	Review type of study
Singh et al	2004	Production and characterization of Monoclonal antibodies in PPR virus	Study on immune response
Sodhi et al	1981	Prevalence of Bluetongue Virus Precipitating Antibodies in Sheep and Goats of Punjab, India	Wrong year
Saravanan et al	2007	Mixed infection of peste des petits ruminants and orf on a goat farm in Shahjahanpur, India	Other virus
Sinha et al	2005	New species of predaceous midges of the genus Alluaudomyia Kieffer, 1913 (Insecta, Diptera, Ceratopogonidae) from the coastal region of West Bengal, India	Wrong type of study
Maheshwari et al	2012	Current Status of Bluetongue Disease, Its Vector and Pathogenesis in India	Review type of study
Ranjan et al	2015	Bluetongue: Indian perspective.	Review type of study
Maheshwari et al	2010	Current Status of Bluetongue Disease, Its Vector and Pathogenesis in India	Review type of study
Rao et al	2014	Epidemiology of Bluetongue in India	Review type of study
Prasad et al	2017	Culicoides vectors for transmission of Arboviruses with special reference to BTV: An Indian Scenario Indian Scenario	Review type of study
Srinivasulu et al	2004	Overview of bluetongue disease, viruses, vectors, surveillance and unique features: the Indian sub-continent and adjacent regions	Review type of study
K. llango	2006	Bluetongue virus outbreak in Tamil Nadu,southern India: Need to study the Indian biting midge vectors, Culicoides Latreille (Diptera:Ceratopogonidae)	Review type of study
Pandarangi et al	2013	Etiology, pathogenesis and future prospects for developing improved vaccines against bluetongue virus: A Review	Review type of study
Bitew et al	2013	Bluetongue: Virus proteins and recent diagnostic approaches	Review type of study
Chand et al	2015	Bluetongue in India: A Review	Review type of study
Ranjan et al	2015	Bluetongue: Indian perspective	Review type of study
Shoorijeh et al	2010	High seroprevalence of bluetongue virus infection in sheep flocks in West Azerbaijan, Iran	Wrong country
Khanal et al	2016	Detection of antibodies against Bluetongue virus among domestic ruminants in the highlands of Nepal	Wrong country
Najarnezhad et al	2013	Seroepidemiology of bluetongue disease in small ruminants of north east of Iran	Wrong country
Yousef et al	2012	High seroprevalence of bluetongue virus antibodies in Sheep, Goats, Cattle and Camel in different districts of Saudi Arabia.	Wrong country
Boyer et al	2007	Regional seroprevalence of bluetongue virus in cattle in Illinois and western Indiana	Wrong country
Rao et al	2016	A decade of research on Bluetongue virus in Andhra Pradesh, a Southern state of India	Review type of study
Chand et al	2009	A polyclonal antibody-base d sandwich ELISA for the detection of bluetongue virus in cell culture and blood of sheep infecte d experimentally	Test developed
Reddy et al	2016	Molec ular Typin g of Blueton gue Virus es Isolated Over a Decade in South India	Molecular typing
Bhanuprakash et al	2009	Bluetongue vaccines: the past, present and future	Review type of study
Pandey et al	2017	Trial of inactivated bluetongue vaccine in Bharat-Merino sheep	Study on vaccines
Krishna mohan reddy	2012	Bluetongue Diagnosis and Control	Study on Diagnosis and control
Krishna mohan reddy	2018	Immune Responses to Bluetongue Vaccine	Study on immune response
Mane	2007	physico-Chemical Characterization of Bluetongue Virus	Study on Characterization
Siddiqi et al	2008	Experimental Studies on Inactivated Bluetongue Vaccine (Serotype-18)	Study on vaccines
Abdul et al	2012	Epidemiology Of Bluetongue And Peste Des Petits Ruminants In Goats From Maharashtra State	Study on viral epidemiology
Subbarao et al	1999	Developememt of inactivated vaccine for bluetongue virus serotype-2	Study on vaccines
Digambar	2003	Studies on Seroprevalence and molecular characterization of bluetongue virus isolate from ruinants	Study on Molecular Characterization
Kher	1996	Seroepidemiology, isolation and pathogenicity of bluetongue virus	Study on isolation and pathogenesis
Reddy et al	2011	Bluetongue in Ruminants and its Control by Vaccination	Vaccination study
Reddy et al	2010	Ethnoveterinary Practices to Minimize Losses Due to Bluetongue in Sheep	Study on Control of disease
Nachimuttu et al	1996	Comparison of Polymerase Chain Reaction and Conventional Immunoassay Systems for Diagnosis of Bluetongue	Study on Diagnosis
Chandran et al	1994	Studies on Bluetongue Viruses	Study on Virus
Reddy et al	2011	Development of Multiplex PCR for the Determination of Bluetongue Virus Serotypes	Study on Diagnosis
Singh et al	1990	tudies on Genome and Protein Profiles of Bluetongue Virus Type 1	Study on Sequencing
Themnmozi et al	2008	Study on Phylogenetic Analysis and Homology Modelling of Viral Protein-2 (VP-2) of Bluetongue Virus - Affecting Small Ruminants	Studt on viral protein
Sharma et al	2015	Seroepidemiology of Contagious Agalactia and Bluetongue in Sheep and Goats	Study on epidemiology
Balakrishnan et al	2005	Bluetongue in Migratory Sheep Population	Study on economic loss
Reddy et al	2013	Characterizatio of an indian isolate of bluetongue virus serotype 16	Study on isolation
Garg et al	2010	Seroprevalence and pathology of bluetongue disease in sheep(Ovis aries)	Study on pathogenesis
Surender et al	2013	Development of Multiplex RT-PCR for the Determination of Bluetongue Virus Serotypes	Study on Diagnosis
Singh et al	2015	Pathology and immune response of bluetongue virus in mouse model	Study on pathogenesis
Mann et al	2016	Whole genome sequencing of an Indian isolate of bluetongue virus and its molecular epidemiology”	Study on Sequencing
Selvaraju et al	2013	Epidemiological Measures of Causal Association Between Bluetongue and its Extrinsic Determinants	Study on Causal association
Gouda et al	2004	Cloning and expression of Bluetongue virus VP2 gene in bacterial system and for production of vaccines in plants	Study on cloning and expression
Prasad et al	2012	Complete genome sequencing of new Indian isolate of bluetongue virus	Study on genome Sequencing
Selvaraju et al	2013	Multiple Linear Regression Model for Forecasting Bluetongue Disease Outbreak in Sheep of North-west Agroclimatic Zone of Tamil Nadu, India	Study on Disease forecasting
Prasad et al	2016	Development of Gold nanoparticle based immuno dot-blot assay for detection of bluetongue virus	Study on Diagnosis
Mann et al	2014	Development of serotype specific real time RT-PCR assay for idian strains of bluetongue virus type- 9	Study on Diagnosis
Dhanasekaran et al	2014	Comparative Analysis of Innate Immune Response Following in Vitro Stimulation of Sheep and Goad Peripheral Blood Mononuclear Cells with Bluetongue Virus - Serotype 23	Study on immune response
Aruni et al	2005	Plaque Characters of Indian Bluetongue Virus Isolates on Cell Lines	Study on pathogenesis
Mondal et al	2013	Molecular characterization of VP2 Gene and identification of neutrilization resistant Phenotypes of bluetongue virus serotype-1	Study on Molecular Characterization
Garg et al	2010	Seroprevalence and Pathology of Bluetongue Disease in Sheep (Ovis aries)	Study on pathogenesis
Reddy et al	2012	Development of Bluetongue Vaccine for Sheep	Study on vaccines
Sathianarayan et al	2018	une Responses in Buffaloes Following Bluetongue Vaccination	Study on immune response
Saravanabava et al	1992	Studies On Bluetongue Virus In Sheep	Study on viral sturucture
Ramakrishnan et al	2001	licoides Spp. (Diptera: Ceratopogonidae Associated with Livestock and their Relevance to Bluetongue Infection in Tamil Nadu	Study on Culicoides
Albert et al	2002	Characterization of Bluetongue Virus Isolates Using Polymerase Chain Reaction	Study on isolation
Palaniswamy et al	2002	Molecular Techniques in Bluetongue Diagnosis	Study on Diagnosis
Mehrotra et al	2000	Studies On The Development Of Inactivated Monovalent Vaccine Against Bluetongue Virus	Study on vaccines
Prasad et al	2010	Cloning and sequencing of vp5 gene of Indian isolates of bluetongue virus	Study on Sequencing
Prasad et al	2010	Development and evaluation of real time RT-PCR for group specific detection of Bluetongue virus	Study on Diagnosis
Narasimha reddy et al	2007	Evaluation of Montanide adjuvant for multivalent inactivated bluetongue vaccine	Study on vaccines
Narasimha reddy et al	2007	Development and standerdisation of a Reverse transcription-loop mediated isothermal amplication technique for rapid detection of bluetongue virus	Study on Diagnosis
Nachimuttu et al	1992	Isolation of Bluetongue Virus from Sheep	Study on isolation
Prasad et al	2007	VP7 gene based molecular characterization of Indian isolates of bluetongue virus and evaluation of nucleic acid based serogroup specific diagnostics	Study on Diagnosis
Mishra et al	2015	Molecular characterization of VP2 gene and neutralization ability of bluetongue virus serotype-9	Study on Molecular Characterization
K P Singh et al	2016	Pathology of bluetongue virus serotype-1 with special reference to brain in mouse model	Study on pathogenesis
Reddy et al	2013	Bluetongue in Small Ruminants	Review type of study
Srinivasulu et al	2012	Standerdisation Real-Time RT-PCR for rapid detection of blueotngue virus	Study on Diagnosis
Kakkar et al	2017	Genetic analysis of bluetongue virus isolates from Haryana	Study on virus isolation
Srinivasulu et al	2008	Comparison of blueotngue virus serotype -2 isolates of andhra pradesh based on VP2 gene sequencing	Study on Sequencing
Minakshi et al	2013	Cloning and expression of ns1 gene of Indian isolate of bluetongue virus	Study on cloning and expression
Narasimha reddy et al	2016	Typing of bluetongue virus isolates by Reverse Transcription-Polymerase Chain Reaction (RT-PCR)	Study on Sequencing
Kalyani et al	2012	Characterisation of bluetongue virus -12 (BTV-12)	Study on Characterization
Dhanalakshmi et al	2007	Development and evaluation of multivalent inactivated bluetongue vaccine	Study on vaccines
Minakshi et al	2014	Study of host pathogen interaction by identification of gene(s) involved in bluetongue virus infection by transcriptome analysis	Study on Sequencing
Srinivasulu et al	2006	Partial sequencing and characterisation of VP2 genome bluetongue virus serotype-2	Study on Sequencing
Narasimha reddy et al	2016	Pathogenecity studies of bluetongue virus serotype 4 in sheep	Study on pathogenesis
Srinivasulu et al	2011	Molecular characterization of serotype -2 isolates of andhra pradesh	Study on Characterization
Kalyani et al	2018	Molecular typing of bluetongue virus (BTV) isolates obtaiend from field outbreaks of BT durring 2016-	Study on Molecular typing
Minakshi et al	2016	Development of Electro-Chemical Sensor for Point of Care Diagnosis of Blue tongue	Study on Diagnosis
Mehrotra et al	2002	Development And Evaluation Of Bluetongue Virus Vaccines	Study on vaccines
Kalyani et al	2016	Molecular typing of bluetongue virus isolates	Study on Molecular typing
Dhanalakshmi et al	2016	Standerdisation of reverse transcription PCR for detection of orbivirus	Study on Diagnosis
Srinivasulu et al	2008	Studies on antigenic relationship between BTV-2, 9 & 15 identified in andra predesh	Study on Antigenic Relationship
Aruni et al	2006	Outbreak of bluetongue in southern districts of Tamil Nadu.	Study on outbreak
S K Biswas	2005	Evalutation of Diagnostic Efficacy of Recombinant Truncated Vp7 Protein of Bluetongue Virus Serotype 23.	Study on Diagnosis
Chakrabarti et al	2007	Seroprevalence of bluetongue in West Bengal–Current status.	Review type of study
Sonawane et al	2008	goats of semiarid Rajasthan	Review type of study
Krishnamohan reddy et al	2010	Isolation and Confirmation of bluetongue virus serotypes in sheep	Study on isolation
Maheshwari et al	2006	Dichotomous key for Himalayan biting midges (Diptera:Ceratopogonidae), India.	study on Culicoides
Prasad et al	2009	Bluetongue in the Indian subcontinent	Review type of study
Ramakrishnan et al	2005	Genomic diversity of Indian isolates of bluetongue virus.	Study on Sequencing
Bist et al	2011	Isolation and molecular characterization of bluetongue virus from asymptomatic goats	Study on isolation and Molecular characterization
Sekar et al	2009	Comparative Susceptibility of BHK 21 and Vero Cell Lines to Bluetongue Virus (BTV) Isolate Pathogenic for Sheep	Study on pathogenesis
Vengabareddy	2006	"A report on the outbreak of bluetongue in sheep and goats in Coimbatore district."	Study on outbreak
